# Supplementary material for: Ultrasonication of Thawed Huyou Juice: Effects on Cloud Stability, Physicochemical Properties and Bioactive Compounds
Source: Foods. 2021 Jul 22;10(8):1695. doi: 10.3390/foods10081695 (PMC8391196; doi:10.3390/foods10081695)
Supplement: Supplementary file 1 [file foods-10-01695-s001.zip]

Archive with 1 entries (1 files):
- foods-1280982-supplementary.pdf
